# Supplementary material for: Exploring the Perceptions of Undergraduate Pharmacy Students’ Communication Skills to Facilitate Better Professional Decision-Making in the UK
Source: Pharmacy (Basel). 2025 Aug 28;13(5):117. doi: 10.3390/pharmacy13050117 (PMC12452427; doi:10.3390/pharmacy13050117)
Supplement: Supplementary file 1 [file pharmacy-13-00117-s001.zip]

Archive with 1 entries (1 files):
- pharmacy-3720673-supplementary.pdf
